# Supplementary material for: Meta-Analysis of Associations of IL1 Receptor Antagonist and Estrogen Receptor Gene Polymorphisms with Systemic Lupus Erythematosus Susceptibility
Source: PLoS One. 2014 Oct 6;9(10):e109712. doi: 10.1371/journal.pone.0109712 (PMC4186846; doi:10.1371/journal.pone.0109712)
Supplement: Table S1 — Meta analysis of the association of IL1-RN VNTR polymorphism with SLE susceptibility. (XLS) [file pone.0109712.s001.xls]

## Sheet: Sheet1
Table S1. Meta analysis of the association of IL1-RN VNTR polymorphism with SLE susceptibility
Genetic model	Population	Number of study	P-value for heterogeneity	I2(%) for heterogeneity	Type of effect model	OR (95% CI)	P-value for Z test
Dominant (22/2L vs. LL)	All	8	0.19	29.3	Fixed	1.11 (0.87-1.40)	0.4
	Asian	3	0.11	54.9	Random	1.15 (0.54-2.43)	0.8
	Caucasian	4	0.14	44.8	Fixed	1.12 (0.85-1.47)	0.43
	HWE (Yes)	4	0.2	36.1	Fixed	0.98 (0.73-1.32)	0.9
Recessive (22 vs. LL/2L)	All	7	0.5	0	Fixed	1.32 (0.88-1.97)	0.17
	Asian	2	0.25	23.2	Fixed	0.50 (0.12-2.10)	0.34
	Caucasian	4	0.54	0	Fixed	1.44 (0.95-2.20)	0.09
	HWE (Yes)	2	0.81	0	Fixed	2.19 (1.00-4.80)	0.05
Additive (22 vs. LL)	All	7	0.46	0	Fixed	1.32 (0.88-1.98)	0.19
	Asian	2	0.23	31	Fixed	0.52 (0.12-2.29)	0.39
	Caucasian	4	0.45	0	Fixed	1.43 (0.93-2.20)	0.1
	HWE (Yes)	3	0.52	0	Fixed	1.73 (0.98-3.05)	0.06
Allelic contrast (2 vs. L)	All	11	0.02	51.4	Random	1.34 (1.03-1.73)	0.03
	Asian	5	0.02	65.3	Random	1.35 (0.77-2.37)	0.29
	Caucasian	5	0.06	55.7	Fixed	1.30 (0.98-1.81)	0.07
	HWE (Yes)	4	0.18	39.3	Fixed	1.11 (0.87-1.41)	0.42
IL1-RN: Interleukin-1 receptor antagonist gene; VNTR: variable number of tandem repeats; SLE:systemic lupus erythematosus; OR: odds ratio; CI: confidence interval
