# Supplementary material for: Meta-Analysis of Associations of IL1 Receptor Antagonist and Estrogen Receptor Gene Polymorphisms with Systemic Lupus Erythematosus Susceptibility
Source: PLoS One. 2014 Oct 6;9(10):e109712. doi: 10.1371/journal.pone.0109712 (PMC4186846; doi:10.1371/journal.pone.0109712)
Supplement: Table S2 — Meta analysis of the association of ESR1 Pvu II polymorphism with SLE susceptibility. (XLS) [file pone.0109712.s002.xls]

## Sheet: Sheet1
Table S2. Meta analysis of the association of ESR1 PvuII polymorphism with SLE susceptibility
Genetic model	Population	Number of study	P-value for heterogeneity	I2(%) for heterogeneity	Type of effect model	OR (95% CI)	P-value for Z test
Dominant (22/2L vs. LL)	All	7	0.1	43.3	Fixed	1.25 (1.06-1.47)	0.01
	Asian	4	0.19	36.8	Fixed	1.33(1.04-1.69)	0.02
	Caucasian	2	0.17	47.8	Fixed	1.11 (0.88-1.40)	0.38
	HWE (Yes)	6	0.21	29.8	Fixed	1.30 (1.10-1.55)	0
Recessive (22 vs. LL/2L)	All	7	0.22	26.8	Fixed	0.96 (0.79-1.17)	0.71
	Asian	4	0.24	29.5	Fixed	0.82 (0.59-1.15)	0.26
	Caucasian	2	0.3	7.7	Fixed	1.00 (0.78-1.29)	0.99
	HWE (Yes)	6	0.22	28.8	Fixed	0.99 (0.81-1.22)	0.94
Additive (22 vs. LL)	All	7	0.11	42.5	Fixed	1.10 (0.88-1.38)	0.41
	Asian	4	0.23	30.2	Fixed	1.00 (0.69-1.43)	0.99
	Caucasian	2	0.14	54.7	Random	1.09 (0.69-1.72)	0.71
	HWE (Yes)	6	0.16	36.5	Fixed	1.16 (0.92-1.47)	0.21
Allelic contrast (2 vs. L)	All	7	0	85.5	Random	1.28 (0.95-1.74)	0.11
	Asian	4	0	89.2	Random	1.34 (0.78-2.30)	0.29
	Caucasian	2	0.15	52.6	Random	1.05 (0.84-1.30)	0.67
	HWE (Yes)	6	0	85.8	Random	1.40 (1.02-1.92)	0.04
ESR1: estrogen receptor 1 gene; SLE:systemic lupus erythematosus; OR: odds ratio; CI: confidence interval
