# Supplementary material for: Meta-Analysis of Associations of IL1 Receptor Antagonist and Estrogen Receptor Gene Polymorphisms with Systemic Lupus Erythematosus Susceptibility
Source: PLoS One. 2014 Oct 6;9(10):e109712. doi: 10.1371/journal.pone.0109712 (PMC4186846; doi:10.1371/journal.pone.0109712)
Supplement: Table S3 — Meta analysis of the association of ESR1 Xba I polymorphism with SLE susceptibility. (XLS) [file pone.0109712.s003.xls]

## Sheet: Sheet1
Table S3. Meta analysis of the association of ESR1 XbaI polymorphism with SLE susceptibility
Genetic model	Population	Number of study	P-value for heterogeneity	I2(%) for heterogeneity	Type of effect model	OR (95% CI)	P-value for Z test
Dominant (22/2L vs. LL)	All	6	0.03	58.8	Random	1.19 (0.88-1.62)	0.27
	Asian	4	0.54	0	Fixed	1.30 (1.01-1.67)	0.04
	HWE (Yes)	4	0.02	70.2	Random	1.14 (0.73-1.78)	0.56
Recessive (22 vs. LL/2L)	All	6	0.39	6.1	Fixed	1.08 (0.77-1.51)	0.67
	Asian	4	0.34	10.4	Fixed	1.04 (0.62-1.73)	0.89
	HWE (Yes)	4	0.22	32.8	Fixed	0.98 (0.66-1.45)	0.91
Additive (22 vs. LL)	All	6	0.17	35.1	Fixed	1.09 (0.77-1.54)	0.64
	Asian	4	0.31	15.8	Fixed	1.12 (0.67-1.87)	0.66
	HWE (Yes)	4	0.09	53.4	Random	1.04 (0.52-2.09)	0.92
Allelic contrast (2 vs. L)	All	6	0.03	60.4	Random	1.15 (0.89-1.49)	0.27
	Asian	4	0.29	20.8	Fixed	1.21 (0.98-1.49)	0.08
	HWE (Yes)	4	0.02	69.8	Random	1.09 (0.77-1.54)	0.64
ESR1: estrogen receptor 1 gene; SLE:systemic lupus erythematosus; OR: odds ratio; CI: confidence interval
