# Supplementary material for: Meta-Analysis of Associations of IL1 Receptor Antagonist and Estrogen Receptor Gene Polymorphisms with Systemic Lupus Erythematosus Susceptibility
Source: PLoS One. 2014 Oct 6;9(10):e109712. doi: 10.1371/journal.pone.0109712 (PMC4186846; doi:10.1371/journal.pone.0109712)
Supplement: Table S4 — The statistical power of IL1-RN VNTR 2 allele in studied included in the meta-analysis. (XLS) [file pone.0109712.s004.xls]

## Sheet: Sheet1
Table S4. The statistical power of IL1-RN VNTR 2 allele in studied included in the meta-analysis
study	Genotypes	Controls	Cases	Statistical power
Tsai [10]	2 vs. L	6 vs. 142	10 vs.198	0.091
Lee [11]	2 vs. L	18 vs. 236	10 vs. 176	0.077
Parks [12] (Caucasian)	2 vs. L	48 vs. 356	28 vs. 144	0.184
Parks [12] (African-American)	2 vs. L	3 vs. 141	8 vs. 280	0.05
Jonsen[21]	2 vs. L	103 vs. 297	66 vs. 210	0.064
Huang [22]	2 vs. L	8 vs. 198	10 vs. 94	0.325
Zhu [23]	2 vs. L	39 vs. 61	56 vs. 104	0.076
Tjernstrom [24]	2 vs. L	39 vs. 339	32 vs. 130	0.551
Heward [25]	2 vs. L	45 vs. 631	16 vs. 216	0.053
Suzuki [26]	2 vs. L	18 vs. 418	38 vs. 354	0.609
Blakemore [9]	2 vs. L	126vs. 396	53vs. 109	0.344
Overall	2 vs. L	453 vs. 3215	327 vs. 2015	0.684
Asian	2 vs. L	89 vs. 1055	124 vs. 926	0.27
Caucasian	2 vs. L	361 vs. 2019	195 vs. 809	0.47
HWE (Yes)	2 vs. L	250 vs. 1070	137 vs. 775	0.106
IL1-RN: Interleukin-1 receptor antagonist gene; VNTR: variable number of tandem repeats; HWE: Hardy-Weinberg equilibrium
The Power and Sample Size Calculation software (http://biostat.mc.vanderbilt.edu/twiki/bin/view/Main/PowerSampleSize) was used to estimate the statistical power
