# Supplementary material for: Meta-Analysis of Associations of IL1 Receptor Antagonist and Estrogen Receptor Gene Polymorphisms with Systemic Lupus Erythematosus Susceptibility
Source: PLoS One. 2014 Oct 6;9(10):e109712. doi: 10.1371/journal.pone.0109712 (PMC4186846; doi:10.1371/journal.pone.0109712)
Supplement: Table S5 — The statistical power of ESR1 Pvu II CC/CT genotypes in studied included in the meta-analysis. (XLS) [file pone.0109712.s005.xls]

## Sheet: Sheet1
Table S5. The statistical power of ESR1 PvuII CC/CT genotypes in studied included in the meta-analysis
study	Genotypes	Controls	Cases	Statistical power
Kisie [20]	CC/CT vs. TT	694 vs. 270	152 vs. 44	0.345
Wang [23]	CC/CT vs. TT	63 vs. 38	37 vs. 9	0.594
Lu [28]	CC/CT vs. TT	74 vs. 83	126 vs. 95	0.477
Li [29]	CC/CT vs. TT	114 vs. 86	47 vs. 23	0.313
Chen[30]	CC/CT vs. TT	52 vs. 30	45 vs. 37	0.2
Johansson [31]	CC/CT vs. TT	462 vs. 208	177 vs. 83	0.058
Li [19]	CC/CT vs. TT	154 vs. 114	91 vs. 46	0.408
Overall	CC/CT vs. TT	1613 vs. 829	675 vs. 337	0.788
Asian	CC/CT vs. TT	394 vs. 313	309 vs. 201	0.672
Caucasian	CC/CT vs. TT	1156 vs. 478	329 vs. 127	0.139
HWE (Yes)	CC/CT vs. TT	1561 vs. 799	630 vs. 300	0.789
ESR1: estrogen receptor 1 gene; HWE: Hardy-Weinberg equilibrium
The Power and Sample Size Calculation software (http://biostat.mc.vanderbilt.edu/twiki/bin/view/Main/PowerSampleSize) was used to estimate the statistical power
