# Supplementary material for: Meta-Analysis of Associations of IL1 Receptor Antagonist and Estrogen Receptor Gene Polymorphisms with Systemic Lupus Erythematosus Susceptibility
Source: PLoS One. 2014 Oct 6;9(10):e109712. doi: 10.1371/journal.pone.0109712 (PMC4186846; doi:10.1371/journal.pone.0109712)
Supplement: Table S6 — The statistical power of ESR1 Xba I GG/GA genotypes in studied included in the meta-analysis. (XLS) [file pone.0109712.s006.xls]

## Sheet: Sheet1
Table S6. The statistical power of ESR1 XbaI GG/GA genotypes in studied included in the meta-analysis
study	Genotypes	Controls	Cases	Statistical power
Wang [23]	GG/GA vs. AA	53 vs. 48	32 vs. 14	0.494
Lu [28]	GG/GA vs. AA	45 vs. 112	83 vs. 138	0.439
Li [29]	GG/GA vs. AA	56 vs. 144	24 vs. 46	0.173
Chen [30]	GG/GA vs. AA	37 vs. 45	34 vs. 48	0.076
Johansson[31]	GG/GA vs. AA	338 vs. 332	115 vs. 145	0.395
Lee [19]	GG/GA vs. AA	76 vs. 192	48 vs. 89	0.282
Overall	GG/GA vs. AA	605 vs. 873	336 vs. 480	0.165
Asian	GG/GA vs. AA	214 vs. 493	189 vs. 321	0.567
HWE (Yes)	GG/GA vs. AA	473 vs. 537	264 vs. 345	0.05
ESR1: estrogen receptor 1 gene; HWE: Hardy-Weinberg equilibrium
The Power and Sample Size Calculation software (http://biostat.mc.vanderbilt.edu/twiki/bin/view/Main/PowerSampleSize) was used to estimate the statistical power
